# Supplementary material for: Reproductive natural history and successful juvenile propagation of the threatened Caribbean Pillar Coral Dendrogyra cylindrus
Source: BMC Ecol. 2015 Mar 16;15:9. doi: 10.1186/s12898-015-0039-7 (PMC4361213; doi:10.1186/s12898-015-0039-7)
Supplement: Additional file 1: — Dendrogyra cylindrus spawning observations. Data are included for all D. cylindrus spawning observations in Curaçao, Southern Caribbean, 2012–2014. This file includes data on observation date, number of nights after the full moon, local sunset time, dive site name, observation window, colony sex, unique colony ID number, and spawning start and stop times. [file 12898_2015_39_MOESM1_ESM.xlsx]

## Sheet: Sheet1
Marhaver et al. 2015. Additional File 1. Dendrogyra cylindrus spawning observations. 2012-2014. Curacao, Southern Caribbean. 5-8 m depth.
Index	Observation Date	Nights After Full Moon	Sunset Time (Atlantic Standard Time)	Curacao Dive Site Name	Observation Start Time (Minutes After Sunset)	Observation Stop Time (Minutes After Sunset)	Coral Colony Sex	Unique Colony ID Number	Spawning Start Time (Minutes After Sunset)	Spawning End Time (Minutes After Sunset)
1	2012-09-02	2	1904-01-01 18:45:00	Sea Aquarium	112	145	Male	1	112	120
2	2012-09-02	2	1904-01-01 18:45:00	Sea Aquarium	112	145	Male	2	119	120
3	2012-09-02	2	1904-01-01 18:45:00	Sea Aquarium	112	145	Female	3	131	134
4	2013-08-23	3	1904-01-01 18:51:00	Sea Aquarium	84	144	Male	1	124	127
5	2013-08-23	3	1904-01-01 18:51:00	Sea Aquarium	84	144	Female	4	134	144
6	2013-08-24	4	1904-01-01 18:51:00	Sea Aquarium	109	159	Male	1	110	124
7	2013-08-24	4	1904-01-01 18:51:00	Sea Aquarium	109	159	Male	2	114	124
8	2013-08-24	4	1904-01-01 18:51:00	Sea Aquarium	109	159	Male	5	126	128
9	2013-08-24	4	1904-01-01 18:51:00	Sea Aquarium	109	159	Female	3	124	147
10	2013-08-24	4	1904-01-01 18:51:00	Sea Aquarium	109	159	Female	6	133	141
11	2013-08-25	5	1904-01-01 18:50:00	Sea Aquarium	110	166	Male	1	133	138
12	2013-08-25	5	1904-01-01 18:50:00	Sea Aquarium	110	166	Male	2	135	140
13	2013-08-25	5	1904-01-01 18:50:00	Sea Aquarium	110	166	Male	5	130	130
14	2013-08-25	5	1904-01-01 18:50:00	Sea Aquarium	110	166	Female	6	134	134
15	2013-09-22	3	1904-01-01 18:32:00	Water Factory	94	158	Male	7	119	124
16	2013-09-22	3	1904-01-01 18:32:00	Water Factory	94	158	Male	8	121	126
17	2013-09-22	3	1904-01-01 18:32:00	Water Factory	94	158	Male	9	121	121
18	2013-09-22	3	1904-01-01 18:32:00	Water Factory	94	158	Female	10	142	148
19	2013-09-22	3	1904-01-01 18:32:00	Water Factory	94	158	Female	11	130	130
20	2014-08-13	3	1904-01-01 18:57:00	Sea Aquarium	98	157	Male	1	111	128
21	2014-08-13	3	1904-01-01 18:57:00	Sea Aquarium	98	157	Male	12	120	120
22	2014-08-13	3	1904-01-01 18:57:00	Sea Aquarium	98	157	Male	5	122	132
23	2014-08-13	3	1904-01-01 18:57:00	Sea Aquarium	98	157	Female	6	140	140
24	2014-08-14	4	1904-01-01 18:56:00	Sea Aquarium	100	163	Male	1	115	129
25	2014-08-14	4	1904-01-01 18:56:00	Sea Aquarium	100	163	Male	5	127	131
26	2014-08-14	4	1904-01-01 18:56:00	Sea Aquarium	100	163	Male	13	118	131
27	2014-08-14	4	1904-01-01 18:56:00	Sea Aquarium	100	163	Female	6	141	141
28	2014-09-11	3	1904-01-01 18:39:00	Water Factory	96	166	Male	14	116	117
29	2014-09-11	3	1904-01-01 18:39:00	Water Factory	96	166	Male	15	120	129
30	2014-09-11	3	1904-01-01 18:39:00	Water Factory	96	166	Female	16	126	127
31	2014-09-11	3	1904-01-01 18:39:00	Water Factory	96	166	Female	17	132	132
